# Supplementary material for: RIOK-1 Is a Suppressor of the p38 MAPK Innate Immune Pathway in Caenorhabditis elegans
Source: Front Immunol. 2018 Apr 17;9:774. doi: 10.3389/fimmu.2018.00774 (PMC5913292; doi:10.3389/fimmu.2018.00774)
Supplement: Supplementary file 1 [file Table_1.XLSX]

## Sheet: 工作表1
No.	kinome No.	seq_name	gene	RNAi	1st	2nd	3rd		average	stdev	p value (t-test)
1	314	F53G12.6		I-1C01	80.9524	90	71.4286		80.7937	9.28673	0.00642431	**
2	161	K03E5.3	cdk-2	I-1D09	90.4762	95.4545	92		92.6436	2.55081	1.90796e-09	***
3	60	C24G7.5		I-1D10	100	95.2381	71.4286		88.8889	15.3074	0.0181028	*
4	311	F23C8.7		I-1E06	100	100	88		96	6.9282	0.00106464	**
5	52	F23C8.8		I-1E08	100	100	81.8182		93.9394	10.4973	0.00566665	**
6	166	ZC123.4		I-1I09	93.9394	81.8182	90.9091		88.8889	6.30808	0.000878493	***
7	199	M01B12.5	riok-1	I-1M12	100	100	100		100	0	3.31984e-19	***
8	48	K12C11.4	dapk-1	I-1O17	91.1765	73.913	86.9565		84.0153	8.99969	0.00503966	**
9	386	T05E8.2		I-2B07	88.8889	76.1905	86.9565		84.012	6.84217	0.00167707	**
10	171	C34G6.5	cdc-7	I-2B10	9.67742	5	0		4.89247	4.83961	0.00329113	**
11	80	C09D4.3		I-2B15	87.8788	68.1818	60.8696		72.3101	13.9698	0.0282564	*
12	316	F59A3.8		I-2D13	100	100	90.4762		96.8254	5.49857	0.000256653	***
13	125	W09C3.1		I-2G01	100	100	69.5652		89.8551	17.5715	0.023911	*
14	5	C10H11.9		I-2I07	61.1111	57.1429	28		48.7513	18.0804	0.18791	ns
15	174	F21F3.2		I-2M09	97.2222	90.9091	72		86.7104	13.1248	0.0134916	*
16	117	T09B4.7		I-2N02	97.1429	95.6522	100		97.5983	2.20941	1.10793e-11	***
17	269	B0414.7	mtk-1	I-2N09	83.7838	73.913	53.8462		70.5143	15.2555	0.037394	*
18	122	W03G9.5		I-2O17	56.6667	66.6667	66.6667		63.3333	5.7735	0.00258208	**
19	268	ZC581.1		I-3A08	51.7241	52.6316	93.75		66.0352	24.006	0.111181	ns
20	133	ZC581.2		I-3A10	88.8889	79.1667	95		87.6852	7.985	0.00279026	**
21	334	ZC581.7		I-3A20	80	69.5652	81.8182		77.1278	6.61218	0.0020235	**
22	247	ZC581.9		I-3A22	28.125	30	33.3333		30.4861	2.63797	0.367664	ns
23	243	F22D6.5	prpf-4	I-3B01	13.8889	13.6364	0		9.17508	7.94686	0.040045	*
24	206	C01H6.9	hasp-1	I-3F19	100	100	100		100	0	3.31984e-19	***
25	401	F37E3.3		I-3G13	100	100	56.5217		85.5072	25.1022	0.0571749	ns
26	205	R06C7.8	bub-1	I-3H11	100	100	96.4286		98.8095	2.06197	8.25033e-13	***
27	93	C55B7.10		I-3K11	88.5714	91.3043	88		89.2919	1.76607	2.26975e-14	***
28	151	H05L14.1		I-3N20	91.4286	90.9091	87.5		89.9459	2.13407	1.13859e-11	***
29	65	C54G4.1	rskn-2	I-3N24	48.3871	63.1579	89.4737		67.0062	20.8119	0.0822517	ns
30	310	F22D6.1		I-3O18	78.125	77.2727	85.7143		80.3707	4.64728	0.000163675	***
31	158	F39H11.3		I-4E16	75	60.8696	94.7368		76.8688	17.0108	0.0357742	*
32	194	F52B5.2		I-4G11	13.7931	5.88235	0		6.55849	6.92136	0.0195683	*
33	172	C36B1.10		I-4G16	30.7692	52.6316	28.5714		37.3241	13.3022	0.364438	ns
34	195	M04C9.5	dyf-5	I-4J21	69.4444	54.1667	60		61.2037	7.70969	0.0104242	*
35	312	F26E4.5		I-4J24	94.1176	90.4762	87.5		90.6979	3.31439	9.56889e-07	***
36	66	T01H8.1	rskn-1	I-4O13	97.2222	100	95.6522		97.6248	2.20169	9.79513e-12	***
37	252	F52F12.3	mom-4	I-4P02	100	100	85.7143		95.2381	8.24786	0.0023651	**
38	407	Y106G6A.1		I-4P12	100	95.2381	95.4545		96.8975	2.68898	5.02264e-09	***
39	306	C35E7.10		I-5B09	93.9394	85	84.2105		87.7166	5.4035	0.000351467	***
40	236	T27C10.5		I-5B19	87.8788	63.6364	80.9524		77.4892	12.4868	0.0171359	*
41	177	Y106G6D.4		I-5G01	86.2069	88.8889	80.9524		85.3494	4.03714	2.698e-05	***
42	355	W04G5.6	kin-23	I-5H20	100	100	71.4286		90.4762	16.4957	0.0203659	*
43	356	W04G5.6		I-5H20	82.7586	68.4211	85.7143		78.9647	9.24984	0.00688457	**
44	50	B0511.4	tag-344	I-5I14	100	100	95.2381		98.4127	2.74929	7.74088e-09	***
45		L4440			13.6364	32	21.4286		22.355	9.2168	control (with other 5 L4440s)
46	85	C34B2.3		I-5K12	96.7742	80.9524	86.3636		88.0301	8.04147	0.00282839	**
47	13	T20F10.1		I-5K13	96.6667	77.7778	55		76.4815	20.8636	0.0551273	ns
48	160	H25P06.2a		I-5N09	100	75	76.1905		83.7302	14.1027	0.0179492	*
49	179	Y18D10A.5		I-6D13	90.3226	70	52		70.7742	19.173	0.0592242	ns
50	234	F33E2.2	dlk-1	I-6I22	100	83.3333	70		84.4444	15.0308	0.0202993	*
51	302	Y48G1B_55.a		I-7D10	96.7742	89.4737	100		95.416	5.393	0.000237354	***
52	291	Y54E10B_152.b	mek-2	I-7L14	100	94.4444	100		98.1481	3.2075	2.77915e-07	***
53	298	F49B2.5	src-2	I-7M09	96.5517	83.3333	93.3333		91.0728	6.89304	0.00126764	**
54	301	Y47G6A_245.h		I-7N21	57.8947	50	63.6364		57.177	6.84645	0.00938329	**
55	130	Y47G6A_246.a		I-7P05	68.75	66.6667	68.4211		67.9459	1.12	2.94611e-15	***
56	131	Y65B4A_185.a		I-7P20	100	88.8889	100		96.2963	6.415	0.000700914	***
57	313	F46F5.2		II-1O08	96.6667	94.1176	100		96.9281	2.94988	5.06547e-08	***
58	168	C16A11.3		II-3B12	100	87.5	56.25		81.25	22.5347	0.0536474	ns
59	106	F53C3.1		II-3H11	100	78.9474	64.7059		81.2178	17.7563	0.033074	*
60	374	M03A1.1	vab-1	II-3J20	68.4211	66.6667	84.2105		73.0994	9.6624	0.0104491	*
61	152	T05A7.6		II-3N16	100	73.6842	80.9524		84.8789	13.5902	0.0157278	*
62		L4440			40	31.5789	22.7273		31.4354	8.63726	control (with other 5 L4440s)
63	259	F28B12.3		II-4B12	30.5556	88.2353	93.3333		70.7081	34.8664	0.169507	ns
64	82	C17C3.11		II-4B21	27.7778	78.9474	54.1667		53.6306	25.589	0.228637	ns
65	397	C33F10.2		II-4C09	9.52381	11.7647	10.5263		10.6049	1.12252	3.06121e-09	***
66	296	C34F11.5		II-4C20	96.5517	88.8889	100		95.1469	5.68721	0.000350432	***
67	336	ZK622.1		II-4E24	70	68.1818	62.963		67.0483	3.6529	4.31537e-05	***
68	403	F59E12.2		II-4F03	66.6667	65.2174	100		77.2947	19.6767	0.0475281	*
69	108	F59E12.3		II-4F05	89.6552	73.6842	47.619		70.3195	21.2191	0.0734627	ns
70	410	H12I13.d		II-4F12	75.8621	63.1579	58.8235		65.9478	8.85527	0.0119244	*
71	396	C29H12.5		II-4H10	89.4737	57.8947	57.1429		68.1704	18.453	0.061873	ns
72	398	EEED8.9		II-4K04	40	40	29.4118		36.4706	6.11312	0.131986	ns
73	270	F59A6.1	nsy-1	II-4M01	54.1667	47.8261	50		50.6643	3.22206	0.000149412	***
74	149	F59A6.4		II-4M07	100	77.2727	95.6522		90.975	12.064	0.00932402	**
75	150	F59A6.4		II-4M07	100	85.7143	72.2222		85.9788	13.8908	0.015931	*
76		L4440			30.5556	30.4348	23.0769		28.0224	4.28335	control (with other 5 L4440s)
77	185	F09C12.2		II-4O15	52.381	68.4211	56.5217		59.1079	8.32691	0.0156978	*
78	248	B0495.2		II-5D02	73.6842	72.7273	77.7778		74.7298	2.68268	8.06183e-08	***
79	361	B0252.1		II-5E02	16.6667	38.0952	25		26.5873	10.8021	0.803088	ns
80	94	C56C10.6		II-5G23	38.8889	50	33.3333		40.7407	8.48625	0.115952	ns
81	107	F54H5.2		II-5I13	6.66667	29.4118	5.88235		13.9869	13.3641	0.198966	ns
82	120	T19D12.5		II-5K05	42.1053	70	40.9091		51.0048	16.4612	0.136762	ns
83	369	F41G3.5		II-5O13	88.2353	52.381	94.1176		78.2446	22.5909	0.0601526	ns
84	230	C41C4.4	ire-1	II-6A03	54.1667	100	100		84.7222	26.4619	0.064843	ns
85	349	M176.6	kin-15	II-6B08	36.3636	52.6316	56.25		48.4151	10.5925	0.0733889	ns
86	320	M176.9		II-6B14	75	57.1429	45.8333		59.3254	14.7053	0.063169	ns
87	116	T05C12.1		II-6C03	80	80	83.3333		81.1111	1.9245	2.28724e-12	***
88	351	R09D1.12		II-6D14	42.1053	45.4545	73.6842		53.748	17.3463	0.123578	ns
89	100	F35C11.3		II-6E17	75	57.8947	100		77.6316	21.1756	0.0542848	ns
90	261	F35H8.7		II-6H22	33.3333	42.8571	53.8462		43.3455	10.2651	0.11893	ns
91	381	ZK1067.1	let-23	II-6H23	17.6471	24	8		16.549	8.05632	0.112913	ns
92	59	K08F8.1	mak-1	II-6I14	50	78.9474	70.8333		66.5936	14.9322	0.0433207	*
93	362	C01G6.8	cam-1	II-6L11	76.1905	90	82.6087		82.9331	6.91047	0.00185106	**
94	358	ZK938.5		II-7C01	37.1429	33.3333	9.09091		26.5224	15.2158	0.852728	ns
95	345	C08H9.5	old-1	II-7C15	12.5	9.52381	0		7.34127	6.52956	0.0175386	*
96	346	C08H9.8		II-7C21	88.8889	81.8182	76.9231		82.5434	6.01578	0.000917633	***
97	254	W02B12.12		II-7H10	5.55556	4.16667	23.0769		10.933	10.5398	0.0944315	ns
98	11	R166.5	mnk-1	II-7I24	9.52381	10	14.2857		11.2698	2.62265	6.659e-05	***
99	81	C14A4.13		II-7M14	83.3333	69.5652	60.8696		71.256	11.3269	0.0178472	*
100	321	R05H5.4		II-7O03	38.7097	30	31.8182		33.5093	4.59451	0.179953	ns
101	258	ZK930.1	vps-15	II-8E15	21.875	19.0476	8.33333		16.4187	7.14337	0.0847847	ns
102	279	Y38F1A.10	max-2	II-8F19	97.2973	91.3043	81.8182		90.1399	7.80497	0.0023021	**
103	226	Y81G3A.3	gcn-2	II-8H21	19.3548	15	0		11.4516	10.1536	0.0925926	ns
104	53	F49C5.4		II-8K22	0	0	5		1.66667	2.88675	1.28603e-05	***
105	394	Y39G8B.f		II-8P20	0	0	0		0	0	1.59663e-12	***
106	129	Y39G8C.2		II-9C07	86.2069	60	65		70.4023	13.9136	0.0306461	*
107	228	C29F9.7		III-1C19	80.6452	84.2105	87.5		84.1186	3.42834	3.03431e-06	***
108	354	T17A3.8	ver-2	III-1E21	21.875	14.2857	33.3333		23.1647	9.58908	0.447875	ns
109	8	W02B3.2		III-1O01	57.6923	76.1905	89.4737		74.4522	15.9618	0.0345348	*
110	233	C24A1.3		III-1O17	23.5294	65	54.1667		47.5654	21.509	0.261421	ns
111	239	F45H7.4		III-1P19	34.4828	27.7778	16.6667		26.3091	8.9984	0.733291	ns
112	67	C28A5.6		III-2A16	68.75	70	94.7368		77.8289	14.656	0.0247681	*
113	196	C35D10.4		III-2B21	46.6667	38.8889	38.0952		41.2169	4.73626	0.0199358	*
114	74	C03C10.1		III-2C13	55.1724	44.4444	86.6667		62.0945	21.9457	0.114841	ns
115	75	C03C10.2		III-2C15	86.6667	73.6842	63.6364		74.6624	11.5463	0.0159191	*
116	119	T15B12.2		III-2D22	63.3333	50	93.75		69.0278	22.424	0.0861393	ns
117	263	F35G12.3	sel-5	III-2E08	100	85.7143	100		95.2381	8.24786	0.0023651	**
118	330	W03A5.1		III-2H10	64	59.0909	68		63.697	4.46227	0.000462179	***
119	188	F43C1.2	mpk-1	III-2I01	29.0323	26.3158	43.75		33.0327	9.38032	0.48536	ns
120	88	C45G9.1		III-2J23	60	73.6842	69.2308		67.6383	6.97971	0.0045634	**
121	154	B0285.1	cdk-12	III-2K21	42.4242	38.0952	50		43.5065	6.02572	0.0308447	*
122	265	D1044.3		III-2L12	96.7742	85	86.3636		89.3793	6.44038	0.000962387	***
123	145	F26A1.3		III-2O16	31.0345	11.7647	25		22.5997	9.85657	0.417964	ns
124	97	F26A1.4		III-2O18	6.45161	0	0		2.15054	3.72484	0.000304348	***
125	249	C05D2.1	daf-4	III-2P04	40	33.3333	44.4444		39.2593	5.59247	0.0554475	ns
126	211	C05H8.1	ckk-1	III-2P18	90.625	75	52.381		72.6687	19.2283	0.0548442	ns
127	31	F42A10.4	efk-1	III-3A12	96.875	95	100		97.2917	2.52591	8.25119e-10	***
128	375	R151.4		III-3H20	58.6207	52.6316	40		50.4174	9.50576	0.0472472	*
129	235	R13F6.7		III-3J05	18.75	15.7895	33.3333		22.6243	9.39171	0.400764	ns
130	315	F57B9.8		III-3N01	15.1515	10	0		8.38384	7.70397	0.0335335	*
131	30	F31E3.2		III-3N09	63.1579	57.1429	70		63.4336	6.433	0.0043267	**
132	238	C06E8.3	prk-1	III-3N23	78.9474	68.4211	82.3529		76.5738	7.26291	0.00318382	**
133	183	C05D10.2		III-3O07	65.7143	52.381	72.2222		63.4392	10.1144	0.0204541	*
134	277	T17E9.1	kin-18	III-3O13	38.7097	40	26.087		34.9322	7.68734	0.274275	ns
135	241	K06H7.1		III-4C10	100	90.9091	100		96.9697	5.24864	0.000179463	***
136	109	K06H7.8		III-4C24	100	90	87.5		92.5	6.61438	0.00096809	***
137	393	R107.4	ikke-1	III-4J06	96.875	85	85		88.9583	6.85603	0.00135186	**
138	303	B0523.1	kin-31	III-4J21	93.5484	76.1905	55		74.913	19.3059	0.0503266	ns
139	136	ZK507.3		III-4L08	59.0909	63.1579	57.8947		60.0478	2.75899	2.04826e-06	***
140	34	ZK370.5		III-4N09	25.8065	20	18.1818		21.3294	3.98237	0.0614638	ns
141	36	PAR2.3	aak-1	III-4P01	0	0	5		1.66667	2.88675	1.28603e-05	***
142	201	ZK632.3		III-5C04	60	43.4783	55		52.8261	8.47268	0.0279094	*
143	408	Y52D3.1	strd-1	III-5F16	36.8421	40	20		32.2807	10.752	0.598679	ns
144	9	M03C11.1		III-5F23	73.6842	77.2727	69.2308		73.3959	4.02872	6.9148e-05	***
145	96	D2045.5		III-5J01	95.4545	92.3077	44.4444		77.4022	28.5856	0.0958191	ns
146	264	D2045.7		III-5J05	86.2069	72.2222	61.5385		73.3225	12.371	0.0201893	*
147	255	C07A9.3	tlk-1	III-5M13	100	80	85.7143		88.5714	10.3016	0.00648433	**
148	162	T05G5.3		III-5O13	90.625	84.2105	60.8696		78.5684	15.6596	0.0279012	*
149	191	W06F12.1	lit-1	III-6F20	100	82.3529	86.3636		89.5722	9.25072	0.00442956	**
150	170	Y111B2A.b		III-6G10	76.1905	63.6364	85.7143		75.1804	11.0736	0.0139099	*
151	163	T27E9.3		III-6P01	43.75	50	52.1739		48.6413	4.37323	0.00295915	**
152	387	Y119D3_455.b		III-6P18	82.7586	66.6667	55		68.1418	13.938	0.0344121	*
153	16	B0545.1a		IV-1C03	36.8421	60	44		46.9474	11.8569	0.10643	ns
154	406	K11H12.9		IV-1C04	81.8182	66.6667	80		76.1616	8.27297	0.00539146	**
155	251	F29C4.1	daf-1	IV-1C09	93.3333	84.2105	73.3333		83.6257	10.0128	0.00721562	**
156	58	C44C8.6	mak-2	IV-1G22	100	85	86.3636		90.4545	8.29468	0.00289469	**
157	41	K07A9.2		IV-1H15	93.5484	83.3333	81.25		86.0439	6.58202	0.00125754	**
158	400	F18F11.4		IV-1I03	87.5	76.1905	57.8947		73.8617	14.9394	0.0306444	*
159	189	T07A9.3		IV-1I17	83.871	68.4211	94.1176		82.1366	12.9358	0.0154613	*
160	202	F52C12.2		IV-1J01	100	80	61.1111		80.3704	19.4471	0.0412647	*
161	62	ZC416.4		IV-1L22	6.89655	5.55556	31.25		14.5674	14.4631	0.237031	ns
162	38	W03G1.6	pig-1	IV-1M15	37.931	31.5789	5.55556		25.0218	17.1549	0.767699	ns
163	304	C18H7.4		IV-1O17	89.6552	83.3333	80.9524		84.647	4.49765	9.09455e-05	***
164	322	R11E3.1		IV-2B01	70.3704	62.5	57.1429		63.3377	6.65343	0.00504954	**
165	101	F36H12.8		IV-2B12	93.3333	78.9474	82.6087		84.9631	7.4764	0.00239441	**
166	79	C09B9.4		IV-2J13	72.4138	60	65		65.8046	6.24589	0.00315781	**
167	118	T11F8.4		IV-2J18	91.1765	77.2727	84		84.1497	6.95308	0.00179795	**
168	378	T22B11.3		IV-2K22	88.8889	66.6667	84		79.8519	11.6774	0.0130442	*
169	113	R13H9.5		IV-2L03	80.6452	63.1579	47.3684		63.7238	16.6456	0.0630449	ns
170	114	R13H9.6		IV-2L05	87.5	75	80		80.8333	6.29153	0.00128769	**
171	87	C39H7.1		IV-2L22	50	55	45.8333		50.2778	4.58964	0.00304284	**
172	307	C55C3.4		IV-2P08	96.875	85	56		79.2917	21.0269	0.0502781	ns
173	331	W03F8.2		IV-2P09	47.3684	66.6667	82.3529		65.4627	17.5233	0.0637812	ns
174	240	F55G1.8		IV-3B20	54.1667	65	65		61.3889	6.25463	0.00448602	**
175	95	D2024.1		IV-3H21	38.0952	44.4444	38.4615		40.3337	3.56468	0.00630965	**
176	389	K08B4.5		IV-3I03	85	71.4286	94.1176		83.5154	11.4172	0.0105774	*
177	305	C25A8.5		IV-3O10	8.33333	4.16667	15		9.16667	5.46453	0.0111631	*
178	49	B0496.3	unc-82	IV-3P11	2.77778	0	0		0.925926	1.60375	1.46139e-10	***
179	324	T06C10.3		IV-4A13	8.57143	4.34783	22.7273		11.8822	9.62662	0.0869941	ns
180	325	T06C10.6		IV-4A19	75	62.963	46.1538		61.3723	14.4887	0.0541635	ns
181	186	F42G8.3	pmk-2	IV-4G23	70.2703	56	68		64.7568	7.66806	0.00795765	**
182	187	F42G8.4	pmk-3	IV-4I01	18.9189	16.6667	16.6667		17.4174	1.30034	6.56863e-06	***
183	73	B0218.5		IV-4K01	0	0	15		5	8.66025	0.0326997	*
184	90	C49C8.1		IV-4K06	8.33333	4.16667	0		4.16667	4.16667	0.00109722	**
185	156	C07G1.3	pct-1	IV-4K13	2.94118	0	13.0435		5.32822	6.84153	0.0164142	*
186	209	C46C2.1	wnk-1	IV-4P15	92.3077	78.2609	83.3333		84.634	7.11316	0.00195246	**
187	175	F44D12.11		IV-5A10	86.1111	77.2727	62.963		75.4489	11.6813	0.0158253	*
188	323	T04B2.2	frk-1	IV-5A14	64.8649	48	80.9524		64.6057	16.4777	0.0589593	ns
189	121	W01B6.2		IV-5C02	54.2857	45.4545	25		41.5801	15.0224	0.265659	ns
190	329	W01B6.5		IV-5C08	54.1667	30	24		36.0556	15.969	0.494299	ns
191	76	C04G2.2		IV-5C20	100	100	100		100	0	3.31984e-19	***
192	308	F01D4.3		IV-5D23	46.6667	35	26.3158		35.9942	10.2118	0.324768	ns
193	182	C04G6.1	mpk-2	IV-5E14	48.1481	38.8889	34.7826		40.6065	6.84633	0.0732488	ns
194	335	ZK593.9		IV-5F08	20	13.6364	0		11.2121	10.218	0.0913518	ns
195	344	Y69E1A.3		IV-5F14	71.875	60	73.913		68.596	7.51379	0.00575892	**
196	342	W08D2.8	kin-21	IV-5I01	0	0	0		0	0	1.59663e-12	***
197	317	K07F5.4		IV-5I09	83.7838	75	60.7143		73.166	11.6436	0.0174569	*
198	111	M7.7		IV-5L02	74.359	68	64		68.7863	5.22406	0.000926941	***
199	326	T13H10.1	kin-5	IV-5M13	97.1429	90.4762	95.8333		94.4841	3.53219	2.1216e-06	***
200	328	T25B9.4		IV-5N17	2.85714	0	0		0.952381	1.64957	2.48022e-10	***
201	340	T25B9.5		IV-5N19	86.1111	77.2727	64		75.7946	11.1294	0.0137056	*
202	42	K11E8.1	unc-43	IV-5O24	80.5556	68.1818	75		74.5791	6.1976	0.00169358	**
203	78	C08F8.6		IV-5P04	100	83.3333	74.0741		85.8025	13.1381	0.0139819	*
204	77	C05C12.1		IV-6A11	97.2973	91.3043	85.7143		91.4386	5.79267	0.000468734	***
205	84	C27D8.1		IV-6B16	33.3333	29.1667	25.9259		29.4753	3.71334	0.701005	ns
206	159	H01G02.2		IV-6E02	48.2759	41.1765	58.8235		49.4253	8.8795	0.0439667	*
207	309	F22B3.8		IV-6I15	6.66667	5.55556	0		4.07407	3.57172	0.000284929	***
208	10	C10C6.1	kin-4	IV-6I17	6.25	10	27.2727		14.5076	11.2128	0.158664	ns
209	63	ZK617.1	unc-22	IV-6K06	17.3913	0	16		11.1304	9.66431	0.0804715	ns
210	223	F49E11.1	mbk-2	IV-6N06	0	0	0		0	0	1.59663e-12	***
211	229	K09B11.1	pik-1	IV-7K03	46.875	42.1053	47.3684		45.4496	2.90674	0.000215838	***
212	56	Y38H8A.4		IV-7K23	97.2222	86.3636	80		87.862	8.70833	0.00383864	**
213	89	C49C3.2		IV-8C06	100	82.6087	79.1667		87.2585	11.1679	0.00861818	**
214	184	C49C3.10		IV-8C22	94.4444	81.8182	92		89.4209	6.69661	0.00117809	**
215	368	F11E6.8		IV-8I16	93.9394	77.2727	68		79.7374	13.1442	0.0177053	*
216	180	B0218.3	pmk-1		29.1667	8	5.26316		14.1433	13.0824	0.195736	ns
217	348	M01B2.1		V-10A11	91.4286	80.9524	80		84.127	6.34126	0.00113458	**
218	280	Y59A8A.b		V-11L08	48.2759	42.1053	47.8261		46.0691	3.44012	0.000883956	***
219	22	T25E12.4	dkf-2	V-11O03	0	0	0		0	0	1.59663e-12	***
220		L4440			27.7778	37.5	36		33.7593	5.23413	control (with other 5 L4440s)
221	218	Y39H10A_224.a	chk-1	V-13G06	0	0	0		0	0	1.59663e-12	***
222	390	K09C6.7		V-1D07	72.2222	66.6667	86.3636		75.0842	10.1556	0.0109736	*
223	391	K09C6.8		V-1D09	100	90	56		82	23.0651	0.0546673	ns
224	212	DC2.7	kin-33	V-1E15	97.2222	82.6087	53.5714		77.8008	22.219	0.059236	ns
225	213	DC2.7	kin-33	V-1E15	91.4286	80.9524	66.6667		79.6825	12.4297	0.0154407	*
226	214	R02C2.1		V-1E17	94.4444	68	65		75.8148	16.2033	0.0336657	*
227	215	R02C2.1		V-1E17	100	73.913	63.6364		79.1831	18.7459	0.0400193	*
228	216	R02C2.2	kin-34	V-1E19	0	0	0		0	0	1.59663e-12	***
229	86	C38C3.4		V-1P09	47.2222	37.5	25		36.5741	11.14	0.329963	ns
230	365	C24G6.2		V-4C14	3.125	0	0		1.04167	1.80422	1.48934e-09	***
231	237	K11D12.10	mlk-1	V-4E01	50	70	47.619		55.873	12.2921	0.05446	ns
232	61	F12F3.2		V-4H23	0	0	18.1818		6.06061	10.4973	0.0580168	ns
233	376	T10H9.2		V-4J10	55.8824	50	60		55.2941	5.02588	0.0026479	**
234	6	K08B12.5	mrck-1	V-4L05	25.8065	20	4.34783		16.7181	11.0994	0.204958	ns
235	141	ZC404.9	gck-2	V-4P08	95	100	100		98.3333	2.88675	2.66704e-08	***
236	110	K11C4.1		V-5C07	33.3333	38.4615	16.6667		29.4872	11.3951	0.88443	ns
237	204	K07C11.2		V-5J24	22.2222	26.087	18.1818		22.1637	3.95289	0.0842957	ns
238	384	F09G2.1		V-5K23	0	0	0		0	0	1.59663e-12	***
239	364	C16D9.2		V-5L18	82.8571	63.6364	48.1481		64.8806	17.3879	0.0647044	ns
240	103	F38E1.3		V-6A07	50	45.8333	52.381		49.4048	3.31415	0.000271323	***
241	278	T19A5.2	gck-1	V-6E14	0	0	7.40741		2.46914	4.27667	0.00103408	**
242	388	C50H2.7		V-6N06	5.71429	4.16667	11.5385		7.1398	3.88715	0.001077	**
243	91	C50F4.10		V-6N17	56.5217	54.5455	55.5556		55.5409	0.988224	1.40242e-12	***
244	274	C45B11.1	pak-2	V-7F15	73.6842	50	72.2222		65.3021	13.2722	0.0357971	*
245	1	C12D8.10	akt-1	V-7I17	28.125	19.0476	31.8182		26.3303	6.57173	0.653888	ns
246	197	D2023.6		V-8A05	9.09091	5	5.55556		6.54882	2.21897	8.59582e-07	***
247	402	F55C5.7	rskd-1	V-8A16	0	0	13.3333		4.44444	7.698	0.0220545	*
248	21	F57F5.5	pkc-1	V-8G03	0	0	0		0	0	1.59663e-12	***
249	115	R90.1		V-8H21	0	0	7.69231		2.5641	4.44116	0.00137799	**
250	246	W07G4.3		V-8N17	8.33333	4.54545	0		4.29293	4.1724	0.00113094	**
251	300	T08G5.2		V-9A22	22.8571	19.0476	43.75		28.5516	13.2993	0.985097	ns
252	55	H39E23.1	par-1	V-9E06	50	38.4615	53.8462		47.4359	8.00641	0.0416491	*
253	92	C53A5.4		V-9F13	88.5714	66.6667	100		85.0794	16.9388	0.025958	*
254	353	T01G5.1		V-9L02	81.25	65	69.5652		71.9384	8.38091	0.00704068	**
255	112	R10D12.10		V-9O13	76	66.6667	68.4211		70.3626	4.96033	0.000573284	***
256	26	R04A9.5	ceh-93	X-1A23	36.3636	47.0588	47.0588		43.4938	6.17487	0.0334641	*
257	29	F28C10.3		X-1E11	82.6087	60	77.2727		73.2938	11.8179	0.018024	*
258	404	K02E10.7		X-1L14	69.5652	84.2105	68.4211		74.0656	8.80437	0.00742727	**
259	363	C16B8.1		X-2B07	94.1176	100	68		87.3725	17.033	0.0242624	*
260	222	F20B6.8	hpk-1	X-2F21	72.7273	100	75		82.5758	15.1326	0.0220989	*
261	256	T07F12.4		X-2H24	0	0	31.25		10.4167	18.0422	0.224629	ns
262	12	R11G1.4	sax-1	X-2I04	5.26316	0	11.7647		5.67595	5.89321	0.00964434	**
263	276	F14H12.4	cst-1	X-2J23	92.5926	81.25	75		82.9475	8.9183	0.00511336	**
264	292	ZC449.3	sek-3	X-2L20	0	0	0		0	0	1.59663e-12	***
265	367	F11D5.3	ddr-2	X-2O05	0	0	0		0	0	1.59663e-12	***
266	14	F47F2.1		X-2O06	0	0	0		0	0	1.59663e-12	***
267	284	F35C8.1		X-3C19	45.8333	10	50		35.2778	21.9901	0.642684	ns
268	288	K08A8.1	mek-1	X-3L04	100	84.2105	79.1667		87.7924	10.8687	0.0078198	**
269	227	F46G11.3		X-3M23	93.75	80.9524	90.4762		88.3929	6.64831	0.00118846	**
270	220	C36B7.1		X-3P21	56	47.619	60.8696		54.8295	6.70235	0.0107645	*
271	244	F13B9.4		X-4A10	3.22581	0	0		1.07527	1.86242	2.88956e-09	***
272	297	D1073.1	trk-1	X-4D17	100	80	70.5882		83.5294	15.0202	0.0209618	*
273	289	R03G5.2	sek-1	X-4E03	17.3913	5.55556	6.66667		9.87118	6.53628	0.024293	*
274	382	F08F1.1	kin-9	X-4E14	77.7778	58.3333	57.1429		64.418	11.5852	0.0273277	*
275	146	F22F1.2		X-4M13	42.1053	34.7826	44.4444		40.4441	5.04057	0.0302852	*
276	7	F19C6.1		X-4N08	77.7778	66.6667	72		72.1481	5.55704	0.00107056	**
277	287	F42G10.2		X-4N20	50	40	38.0952		42.6984	6.39468	0.0425085	*
278	290	VZC374L.1		X-4N22	97.2222	77.2727	78.9474		84.4808	11.0661	0.00934026	**
279	231	F46C3.1		X-5B11	76.9231	62.963	77.7778		72.5546	8.31759	0.0066324	**
280	359	B0198.3		X-5B22	81.4815	64.7059	27.2727		57.82	27.7526	0.206646	ns
281	140	T01H10.4		X-5D20	88.2353	80.9524	60		76.3959	14.6588	0.0263097	*
282	372	F59F3.1		X-5E14	94.4444	78.2609	88.8889		87.1981	8.22321	0.00319143	**
283	373	F59F3.5		X-5E20	20.8333	14.2857	26.6667		20.5952	6.19391	0.14531	ns
284	371	F58A3.2	egl-15	X-5E24	100	90.4762	96		95.4921	4.78218	8.71464e-05	***
285	19	F46F6.2	pkn-1	X-5G11	100	87.5	88		91.8333	7.07696	0.00139446	**
286	167	ZC504.3		X-5G19	71.7949	64	56.6667		64.1538	7.56528	0.00789593	**
287	69	C44C10.7		X-5H23	0	0	0		0	0	1.59663e-12	***
288	347	F59F5.3		X-5K03	97.4359	86.9565	66.6667		83.6864	15.6431	0.0228659	*
289	299	M79.1	abl-1	X-5K23	100	76	85		87	12.1244	0.0108856	*
290	266	F19H6.1		X-5L22	96.9697	80.9524	80.9524		86.2915	9.2476	0.00502894	**
291	360	F54F7.5		X-5L23	93.75	78.9474	54.1667		75.6213	20.0002	0.052473	ns
292	39	F17E5.1	lin-2	X-5N10	85.7143	76	75.8621		79.1921	5.64878	0.000757442	***
293	173	C44H4.6		X-6F04	100	72	80		84	14.4222	0.0187381	*
294	399	F16B12.5		X-6H17	11.4286	8.69565	0		6.70807	5.96791	0.011539	*
295	35	F15A2.6	sad-1	X-6I02	94.5946	86.9565	85.7143		89.0885	4.80873	0.000129283	***
296	224	T04C10.1		X-6J16	18.4211	12	30.4348		20.2853	9.35771	0.268685	ns
297	143	K04C1.5		X-6L21	52.7778	45.8333	72.7273		57.1128	13.9612	0.0654319	ns
298	383	F09A5.2		X-6M11	11.1111	9.09091	9.09091		9.76431	1.16636	1.75786e-09	***
299	272	C04A11.3		X-6M22	88.2353	80.9524	90.9091		86.6989	5.15309	0.00026128	***
300	169	E02H4.3	madd-3	X-6N05	100	86.9565	77.2727		88.0764	11.4049	0.00886687	**
301	142	E02H4.6		X-6N11	76.3158	66.6667	51.7241		64.9022	12.3904	0.0312331	*
302	71	K08H2.5		X-6O17	97.2973	83.3333	91.6667		90.7658	7.02544	0.00140783	**
303	139	F22H10.1		X-7B03	89.4737	86.9565	76		84.1434	7.16382	0.00206225	**
304	207	F22H10.5		X-7B11	94.1176	72.7273	50		72.2816	22.0622	0.0727281	ns
305	37	T01C8.1	aak-2	X-7D05	30.5556	22.7273	4.34783		19.2102	13.4532	0.358505	ns
306	105	F46F2.2	kin-20	X-7E11	54.0541	47.8261	72.7273		58.2025	12.9586	0.0520275	ns
307	405	K09A9.1		X-7K15	100	83.3333	77.2727		86.8687	11.7689	0.0101025	*
308	33	F38E9.5		X-7M08	57.1429	52	47.8261		52.323	4.66678	0.00248882	**
309		L4440			36.6667	23.5294	27.2727		29.1563	6.76814	control (with other 5 L4440s)
310		L4440			25.7143	27.2727	23.8095		25.5988	1.73449	control (with other 5 L4440s)
